# Supplementary material for: Co13O8—metalloxocubes: a new class of perovskite-like neutral clusters with cubic aromaticity
Source: Natl Sci Rev. 2020 Aug 29;8(1):nwaa201. doi: 10.1093/nsr/nwaa201 (PMC8528261; doi:10.1093/nsr/nwaa201)
Supplement: nwaa201_Supplemental_Files [file nwaa201_Supplemental_Files.zip]

Archive with 3 entries (3 files):
- 1000K Co13O8 interact with multiple oxygen.mp4
- NSR-ESI__Co13O8.docx
- pre-search_code_for_most_stacking.zip
